# Supplementary material for: Migraine Pharmacological Treatment and Cognitive Impairment: Risks and Benefits
Source: Int J Mol Sci. 2022 Sep 27;23(19):11418. doi: 10.3390/ijms231911418 (PMC9569564; doi:10.3390/ijms231911418)
Supplement: Supplementary file 1 [file ijms-23-11418-s001.zip]

Archive with 1 entries (1 files):
- ijms-1881971-supplementary-final.pdf
